# Supplementary material for: Potential Composite Digenic Contribution of NPC1 and NOD2 Leading to Atypical Lethal Niemann-Pick Type C with Initial Crohn’s Disease-like Presentation: Genotype-Phenotype Correlation Study
Source: Genes (Basel). 2022 May 29;13(6):973. doi: 10.3390/genes13060973 (PMC9223108; doi:10.3390/genes13060973)
Supplement: Supplementary file 1 [file genes-13-00973-s001.zip]

Archive with 1 entries (1 files):
- genes-1635074-supplementary.pdf
